# Supplementary material for: Impact of Temperature Variation on the Biological Traits and Lifecycle of Spodoptera exigua (Lepidoptera: Noctuidae): A Meta-Analysis Approach
Source: Insects. 2025 Feb 3;16(2):155. doi: 10.3390/insects16020155 (PMC11855858; doi:10.3390/insects16020155)
Supplement: Supplementary file 1 [file insects-16-00155-s001.zip]

Archive with 1 entries (1 files):
- insects-3408857-supplementary.pdf
